# Supplementary material for: Development and Validation of a Case-Based Survey Assessing Ethical Decision-Making in Prehospital Resuscitation
Source: Healthcare (Basel). 2025 Jan 30;13(3):267. doi: 10.3390/healthcare13030267 (PMC11817982; doi:10.3390/healthcare13030267)
Supplement: Supplementary file 1 [file healthcare-13-00267-s001.zip]

Archive with 6 entries (6 files):
- Supplementary S3- Results from the exploratory factor analysis .pdf
- __MACOSX/._Supplementary S3- Results from the exploratory factor analysis .pdf
- Supplementary S2- Modified Delphi process ΓÇô Round 1.pdf
- __MACOSX/._Supplementary S2- Modified Delphi process ΓÇô Round 1.pdf
- Supplementary S1- The final questionnaire to describe the ethical decision making process in EMS.pdf
- __MACOSX/._Supplementary S1- The final questionnaire to describe the ethical decision making process in EMS.pdf
